# Supplementary material for: Physicochemical Characteristics of Soluble Dietary Fiber Obtained from Grapefruit Peel Insoluble Dietary Fiber and Its Effects on Blueberry Jam
Source: Foods. 2022 Nov 21;11(22):3735. doi: 10.3390/foods11223735 (PMC9689297; doi:10.3390/foods11223735)
Supplement: Supplementary file 1 [file foods-11-03735-s001.zip]

Archive with 1 entries (1 files):
- foods-1987290-supplementary.pdf
